# Supplementary material for: Curcumin Combined with Tryptophan Ameliorates DSS-Induced Ulcerative Colitis via Reducing Inflammation and Oxidative Stress and Regulation of Gut Microbiota
Source: Nutrients. 2025 Sep 18;17(18):2988. doi: 10.3390/nu17182988 (PMC12472673; doi:10.3390/nu17182988)
Supplement: Supplementary file 1 [file nutrients-17-02988-s001.zip]

Archive with 1 entries (1 files):
- nutrients-3862288-supplementary.pdf
